# Supplementary material for: The Combination of ATM and Chk1 Inhibitors Induces Synthetic Lethality in Colorectal Cancer Cells
Source: Cancers (Basel). 2023 Jan 25;15(3):735. doi: 10.3390/cancers15030735 (PMC9913148; doi:10.3390/cancers15030735)
Supplement: Supplementary file 1 [file cancers-15-00735-s001.zip]

Archive with 1 entries (1 files):
- cancers-2186909-supplementary.pdf
